# Supplementary material for: Assessing Evolutionary Divergence in Genome‐Wide MADS‐Box Genes and Expression Profiles Between Toona ciliata and Toona sinensis
Source: Ecol Evol. 2025 Oct 13;15(10):e72328. doi: 10.1002/ece3.72328 (PMC12516090; doi:10.1002/ece3.72328)
Supplement: Supplementary file 2 — Table S2: Pearson's correlations and tests between the expression levels of MADS‐box genes and measurements of seven floral traits: (A) T. ciliata var. ciliata; (B) T. ciliata var. pubescens; (C) T. sinensis . [file ECE3-15-e72328-s002.xlsx]

## Sheet: Tcc
Table S2. Pearson’s correlations and tests between the expression levels of MADS-box genes and measurements of seven floral traits: (A) T. ciliata var. ciliata
	Inner flower width		Flower width		Flower length		Stamen length		Stamen width		Pistil length		Pistil width		subfamilies
Gene	Pearson_R	（P_value）	Pearson_R	（P_value）	Pearson_R	（P_value）	Pearson_R	（P_value）	Pearson_R	（P_value）	Pearson_R	（P_value）	Pearson_R	（P_value）
Tci02G000680															Mα
Tci02G008610	0.0856444	0.554274	0.00369592	0.979678	-0.16998	0.23794	-0.00913278	0.949809	-0.0236523	0.870488	-0.156644	0.277326	-0.0147538	0.919001	SVP
Tci03G001460	-0.190058	0.186165	-0.275001	0.053259	-0.188142	0.190726	-0.205471	0.152294	-0.145759	0.312489	-0.189189	0.188223	-0.164318	0.254168	AGL32
Tci03G008530	0.0808822	0.576589	-0.131937	0.361064	-0.0505602	0.727318	-0.056928	0.694557	-0.0403043	0.78109	0.0280137	0.846869	0.0918452	0.525846	AG/STK
Tci03G009160	-0.0256143	0.859847	-0.14719	0.307712	-0.047496	0.743261	-0.0129636	0.928802	0.138918	0.335984	0.0362597	0.802593	-0.0271792	0.851379	Mα
Tci03G009170	0.194675	0.175498	0.0831151	0.566075	0.0363115	0.802317	-0.010293	0.943443	0.147107	0.307986	-0.0476764	0.74232	-0.114317	0.42924	Mα
Tci03G010100	-0.0752475	0.60351	0.0780056	0.590264	-0.150511	0.296802	-0.075609	0.601766	-0.000886687	0.995124	-0.0458087	0.752086	0.00651462	0.964186	Mα
Tci04G002480	0.132509	0.358966	0.0764011	0.597954	0.114703	0.427673	0.148807	0.302368	0.0498391	0.73106	0.146171	0.311108	0.0373749	0.796649	Mα
Tci04G003250	-0.0355584	0.806337	-0.00762329	0.958097	-0.216645	0.130744	-0.0462359	0.749849	0.133647	0.354817	-0.0618775	0.669465	0.223611	0.11852	Mα
Tci04G003260	-0.108147	0.454718	-0.11839	0.412868	-0.253953	0.0751408	-0.171319	0.234209	-0.234375	0.101365	-0.225451	0.115441	-0.150811	0.29583	Mα
Tci04G003860	-0.0396706	0.784449	-0.0384351	0.791009	-0.0258551	0.858543	-0.0936597	0.517666	0.0495414	0.732607	0.0719257	0.619632	0.0987009	0.495279	AG/STK
Tci04G010250	0.0429208	0.767264	-0.101062	0.484969	-0.109767	0.447951	0.00104217	0.994269	0.00120351	0.993382	0.0122952	0.932465	0.143209	0.321124	AGL32
Tci04G011170	0.0223324	0.877658	-0.103062	0.476326	-0.118601	0.412029	0.0488442	0.736233	0.00678231	0.962716	0.0190752	0.895394	0.143359	0.320612	AGL32
Tci05G001350	-0.0632746	0.662445	-0.102663	0.478042	-0.0455948	0.753207	0.025009	0.863128	-0.105773	0.464737	-0.00335934	0.981528	-0.0492769	0.733982	Mγ
Tci06G009650	-0.123023	0.394689	-0.0960825	0.506844	-0.091091	0.529264	-0.0664183	0.646754	0.0622576	0.667552	-0.0801202	0.580197	-0.178554	0.214742	Mγ
Tci07G003950	0.1744	0.225775	0.0934087	0.518794	0.144724	0.315975	-0.0391428	0.787249	0.086301	0.551229	0.144915	0.315332	-0.0259144	0.858222	SEP/AGL6
Tci07G003960	0.0592301	0.682844	0.142243	0.324433	-0.0479498	0.740893	0.100267	0.488426	0.0541173	0.708953	0.0307741	0.831988	0.230302	0.107615	AP1/FUL
Tci07G005360	0.378004	0.00679938	0.184089	0.200633	0.213142	0.137237	0.0920847	0.524762	0.0980824	0.497999	0.220803	0.123339	-0.066226	0.64771	Mβ
Tci07G008860	-0.0221686	0.878549	-0.120188	0.405757	-0.0393232	0.786292	0.170437	0.236663	0.150852	0.295699	0.0746482	0.606405	0.260843	0.0673087	AGL15
Tci07G011660	-0.0546246	0.706347	-0.111797	0.439546	-0.290432	0.0407512	-0.242611	0.0895847	-0.172682	0.230453	-0.242612	0.0895836	0.0654934	0.651355	SOC1
Tci08G003540	0.172589	0.230707	0.0152151	0.916478	-0.0714784	0.621817	0.0178183	0.902252	-0.093181	0.519817	0.000486225	0.997326	0.109466	0.449206	SOC1
Tci08G003580	0.112924	0.43492	-0.092998	0.520641	-0.0224951	0.876774	0.0872749	0.546729	-0.0385622	0.790333	0.030728	0.832236	0.0365066	0.801276	SEP/AGL6
Tci08G009820	0.0957184	0.508463	0.0399916	0.782747	-0.0215473	0.881928	0.034118	0.81404	-0.039014	0.787933	-0.122347	0.397314	0.101988	0.480958	Mβ
Tci08G011240	0.245423	0.0858167	0.0571737	0.693303	0.105425	0.466218	0.0744246	0.607487	0.0279793	0.847055	0.0678175	0.639818	0.137055	0.342568	AP1/FUL
Tci08G011250	-0.0249442	0.863479	-0.0137158	0.924683	0.0119813	0.934185	-0.0809287	0.576369	0.158603	0.271286	-0.0359496	0.804249	-0.159796	0.267651	SEP/AGL6
Tci09G001600	0.0559859	0.69937	-0.00264028	0.985481	0.158398	0.271913	0.22324	0.119148	0.0322439	0.824088	0.203439	0.156478	0.080543	0.578194	PI
Tci09G001610	0.304487	0.0315607	0.241664	0.0908816	0.327753	0.0201504	0.41116	0.00301499	0.340888	0.0154132	0.315112	0.0258174	0.0438514	0.762363	PI
Tci09G006730	-0.0198747	0.891035	-0.125015	0.387022	-0.0752659	0.603421	0.0186827	0.897534	-0.203954	0.15541	0.0142402	0.921812	0.180888	0.20871	SVP
Tci09G007060	-0.152266	0.29114	-0.279298	0.049499	-0.147508	0.306658	-0.0810458	0.575816	0.0357025	0.805568	-0.0897667	0.535294	-0.0738937	0.610059	ANR1
Tci10G002240	0.0532973	0.713173	0.0735908	0.611528	0.244375	0.0872056	0.269526	0.0583807	0.186662	0.194303	0.276922	0.0515504	-0.00369355	0.979691	AP3
Tci10G006560	0.0176906	0.902949	-0.0607872	0.674963	0.049217	0.734293	0.0197918	0.891487	-0.100342	0.488103	0.0294971	0.838866	0.0377077	0.794878	ANR1
Tci10G006920	-0.170262	0.23715	-0.417224	0.00257502	-0.196042	0.172428	-0.239305	0.0941779	-0.195698	0.173196	-0.247393	0.0832512	-0.21892	0.126651	SVP
Tci10G008370	-0.0363318	0.802209	-0.0908306	0.530447	-0.286133	0.0439648	-0.207638	0.147922	-0.0171622	0.905834	-0.204732	0.153806	0.103713	0.473531	MIKC*
Tci10G011500	0.0395175	0.785261	0.0149844	0.917739	0.147574	0.306438	0.206008	0.151202	0.107452	0.457641	0.133146	0.356641	0.0434625	0.76441	PI
Tci10G011510	-0.0513604	0.723173	-0.0348022	0.810379	0.0341289	0.813982	0.0825384	0.568782	0.0514235	0.722847	0.0741776	0.608683	0.00414234	0.977223	PI
Tci11G001970	-0.221579	0.121992	-0.201569	0.160405	-0.335342	0.0172826	-0.287904	0.0426165	-0.160435	0.265716	-0.288914	0.0418629	-0.188764	0.189237	Mβ
Tci11G004790	0.225426	0.115483	0.0652026	0.652804	-0.103888	0.47278	0.0997829	0.490541	-0.0231948	0.872972	0.0127975	0.929712	0.0921614	0.524416	SVP
Tci11G005150	-0.17331	0.228734	-0.0943425	0.514604	-0.139696	0.333259	-0.154006	0.285596	0.16375	0.255834	-0.103389	0.474918	0.0850241	0.557157	ANR1
Tci11G005550	0.155963	0.279446	0.0856462	0.554265	0.0745231	0.60701	0.0478654	0.741333	-0.11455	0.428293	0.056689	0.695776	-0.082209	0.570331	Mα
Tci11G006680	0.161827	0.261536	0.262719	0.0652934	0.214104	0.13543	0.344104	0.01441	0.013739	0.924556	0.259433	0.0688563	0.101031	0.485102	MIKC*
Tci11G009930	0.0518598	0.72059	-0.0343085	0.81302	0.216139	0.131667	0.226342	0.113971	0.054578	0.706586	0.216121	0.1317	0.0477619	0.741873	AP3
Tci12G001030	0.0580455	0.688862	0.000826921	0.995453	0.137231	0.341943	0.142523	0.32347	0.0708115	0.62508	0.11434	0.429145	0.0419503	0.772384	AP3
Tci12G004300	-0.0303561	0.834238	0.0494197	0.733239	0.113564	0.432304	0.0769981	0.595088	-0.0957309	0.508407	0.0937196	0.517397	-0.0404852	0.780132	MIKC*
Tci12G005340	-0.0600785	0.678545	-0.0753956	0.602795	-0.142405	0.323876	-0.17824	0.215563	-0.258982	0.0693572	-0.130659	0.365775	-0.0807326	0.577297	Mα
Tci12G006070	-0.228183	0.110982	-0.204518	0.154246	-0.115459	0.424612	-0.111031	0.442706	-0.150103	0.298129	-0.0739761	0.609659	0.146227	0.310924	SVP
Tci12G009220	-0.0632934	0.662351	-0.186283	0.195224	-0.142538	0.323418	-0.122794	0.395578	-0.001254	0.993104	-0.12889	0.372356	-0.0219458	0.87976	Mβ
Tci12G009360	-0.0708219	0.62503	-0.0687604	0.635162	-0.216346	0.131288	-0.278625	0.0500732	-0.0364918	0.801355	-0.194084	0.176839	0.00591776	0.967466	Mβ
Tci12G010630	0.246628	0.0842398	0.268828	0.0590618	0.309188	0.0289007	0.252213	0.0772291	0.0652512	0.652562	0.200922	0.161779	0.244847	0.0865776	AGL32
Tci13G006480	0.131396	0.363053	0.207311	0.148577	0.0258368	0.858642	0.159139	0.269648	0.212964	0.137574	0.0959307	0.507519	0.126906	0.379823	AP1/FUL
Tci13G006490	0.192898	0.179551	0.149832	0.299013	0.0757374	0.601148	0.148032	0.304921	-0.15782	0.273688	0.0169695	0.906887	0.16444	0.25381	SEP/AGL6
Tci13G007230	0.0242597	0.867191	0.0716978	0.620745	0.202805	0.157801	0.122951	0.394968	-0.05872	0.685433	0.172506	0.230935	-0.0699404	0.629354	SEP/AGL6
Tci13G011530	-0.1001	0.489154	-0.101807	0.48174	-0.314011	0.0263689	-0.255738	0.0730462	0.0404014	0.780576	-0.23261	0.104039	0.0946948	0.513028	MIKC*
Tci13G013040	-0.130918	0.364819	-0.117219	0.417537	-0.276071	0.0523018	-0.26008	0.0681429	0.00301495	0.983421	-0.192969	0.179387	0.120288	0.405365	AGL15
Tci14G000800	-0.153017	0.288741	-0.111924	0.439023	-0.243742	0.0880538	-0.196823	0.17069	0.167105	0.246087	-0.101496	0.483088	0.228979	0.109707	AGL15
Tci14G002480	-0.0880733	0.543052	-0.0934671	0.518531	-0.269525	0.0583816	-0.175254	0.223475	0.122952	0.394968	-0.13505	0.349744	0.15071	0.296157	MIKC*
Tci14G006730	0.00436645	0.975992	-0.0851175	0.556722	0.184086	0.200639	0.0895752	0.536168	-0.0225492	0.876479	0.12166	0.399989	-0.0379827	0.793414	FLC
Tci14G006740	0.153073	0.288562	0.0723887	0.617374	0.202532	0.158374	0.156229	0.278617	0.0333099	0.81837	0.147684	0.306072	0.0410219	0.777291	SEP/AGL6
Tci14G007340	0.196439	0.171543	0.151121	0.294826	0.200103	0.163532	0.199085	0.165729	0.163601	0.256273	0.237855	0.0962491	0.238649	0.0951106	SEP/AGL6
Tci14G007350	0.372329	0.00775274	0.339935	0.0157217	0.25851	0.0698848	0.247299	0.0833727	0.33113	0.0188284	0.256575	0.0720797	-0.0815025	0.573659	AP1/FUL
Tci14G009130	-0.2821	0.0471654	-0.127232	0.37859	-0.1647	0.253048	-0.177222	0.218238	-0.0709243	0.624528	-0.164672	0.253131	0.125684	0.384467	AGL32
Tci15G000360	-0.0476154	0.742638	-0.0348492	0.810128	-0.135504	0.348109	-0.0427237	0.768303	-0.0568827	0.694788	-0.0163984	0.910008	-0.117551	0.416213	Mγ
Tci16G015540	-0.187886	0.191342	-0.231893	0.105139	-0.0844434	0.559863	-0.147672	0.306114	-0.0139848	0.92321	-0.122978	0.394864	-0.157531	0.274578	Mγ
Tci17G001920	-0.115266	0.425392	-0.0053931	0.970349	0.218896	0.126694	0.0391863	0.787018	0.103574	0.474123	0.135097	0.349572	0.298497	0.0352413	Mα
Tci17G002750	-0.120894	0.402987	-0.174861	0.224533	-0.106599	0.461242	-0.0766103	0.596949	-0.229162	0.109416	-0.148641	0.302915	-0.228025	0.111236	Mα
Tci17G014690	0.143539	0.319998	0.0293215	0.839812	0.177573	0.217314	-0.0431539	0.766035	0.0556612	0.701033	0.0579179	0.689511	-0.0251408	0.862413	Mα
Tci18G005790	0.253037	0.0762342	0.212399	0.138644	0.153798	0.286256	0.130158	0.36763	-0.0069485	0.961803	0.169184	0.240179	0.00216093	0.988117	Mα
Tci18G009940	-0.0723458	0.617584	0.0392257	0.786809	0.112979	0.434696	0.12992	0.368517	0.085164	0.556506	0.0647856	0.654885	0.0111372	0.938813	Mβ
Tci18G018910	-0.137421	0.34127	-0.0360571	0.803675	-0.0890691	0.538483	-0.132566	0.358759	-0.00894973	0.950814	-0.0725659	0.616511	0.206568	0.150068	Mα
Tci19G004240	0.0648525	0.65455	0.0946076	0.513418	0.106745	0.460622	0.0740383	0.609358	0.0732843	0.613017	0.120684	0.40381	-0.10791	0.455714	SOC1
Tci19G006160	-0.0831617	0.565856	0.0300797	0.835726	0.131025	0.364424	0.125341	0.385774	-0.116499	0.420425	0.0713058	0.622661	0.22243	0.120529	SEP/AGL6
Tci19G006170	0.320359	0.0233214	0.220024	0.124702	0.171742	0.233039	0.100999	0.485245	-0.14197	0.325372	0.186225	0.195368	0.217534	0.129133	AP1/FUL
Tci19G009940	-0.168734	0.241447	-0.17718	0.218348	-0.0222191	0.878274	-0.0631363	0.663138	-0.108797	0.451999	-0.0308825	0.831405	0.157805	0.273736	AG/STK
Tci19G010080	-0.0103076	0.943363	0.0760643	0.599574	0.126072	0.382987	-0.0422261	0.770928	0.22661	0.113533	0.0451322	0.755634	0.0209054	0.885421	AGL12
Tci20G001030	-0.11885	0.411042	0.0904189	0.53232	0.16866	0.241658	0.0521294	0.719197	-0.0330408	0.819812	0.0974032	0.500994	0.20455	0.15418	AGL12
Tci20G001110	-0.0702503	0.627832	-0.0488204	0.736357	0.0357695	0.80521	-0.0760627	0.599581	-0.0897173	0.535519	-0.0111037	0.938996	-0.171063	0.23492	AG/STK
Tci20G004650	0.037808	0.794344	-0.000273269	0.998497	-0.211083	0.141166	-0.244945	0.0864479	-0.140645	0.329953	-0.198963	0.165993	-0.0679996	0.638918	AP1/FUL
Tci20G004660	-0.0980554	0.498117	-0.141696	0.326315	-0.122909	0.395132	-0.130335	0.366974	-0.271625	0.0563723	-0.134779	0.350719	-0.307663	0.0297424	SEP/AGL6
Tci20G006540	0.161014	0.263972	0.249222	0.0809239	0.0481761	0.739713	-0.00659863	0.963725	0.263759	0.0641972	0.13271	0.358234	-0.00470321	0.974141	SOC1
Tci23G002990	-0.0842338	0.560841	-0.00303286	0.983323	-0.018553	0.898242	0.0638136	0.659744	-0.0536295	0.711463	-0.0250776	0.862756	0.165214	0.251552	MIKC*
Tci23G009620	-0.288379	0.0422606	-0.225834	0.114807	-0.0902181	0.533235	-0.174757	0.224813	-0.158424	0.271833	-0.125895	0.383663	0.141853	0.325773	AG/STK
Tci23G011460	-0.161356	0.262945	-0.0535687	0.711775	-0.121105	0.402157	-0.0253322	0.861376	0.00659688	0.963735	-0.0874817	0.545775	0.0424798	0.769589
Tci23G024640	-0.214336	0.134997	-0.126916	0.379787	-0.0888032	0.539701	-0.144054	0.318244	-0.353109	0.0118927	-0.101441	0.483327	0.122721	0.395861	SOC1
Tci23G024660	-0.0582524	0.687809	-0.0545691	0.706632	0.0735032	0.611953	0.12451	0.388958	-0.0788343	0.58631	0.122467	0.396848	0.16046	0.265642	SEP/AGL6
Tci24G001510	0.0741468	0.608832	-0.0352432	0.808021	0.116942	0.418646	0.234138	0.101721	-0.0328659	0.82075	0.195146	0.174436	0.234348	0.101405	SEP/AGL6
Tci24G001530	-0.293377	0.0386624	-0.234396	0.101333	-0.0886201	0.540541	-0.137129	0.342305	-0.143426	0.320382	-0.0879554	0.543594	0.133264	0.356212	SOC1
Tci24G009370	-0.0904611	0.532128	-0.0509718	0.725185	0.194838	0.175131	0.150813	0.295825	0.0265705	0.854671	0.238039	0.0959845	0.146786	0.309056	MIKC*
Tci24G016640	-0.32284	0.0222139	-0.233428	0.102793	-0.117145	0.417833	-0.232124	0.104784	-0.17998	0.211043	-0.164396	0.253938	0.108661	0.452564	AG/STK
Tci26G000850	-0.135597	0.347776	-0.0605493	0.676165	0.0228028	0.875101	0.0967817	0.503742	-0.145236	0.314247	0.0272436	0.85103	0.111443	0.441005	Mβ
Tci26G008120	-0.0297115	0.83771	-0.257607	0.070902	-0.112265	0.437621	-0.0848333	0.558045	-0.246505	0.0844001	-0.0888232	0.53961	0.156759	0.276967	MIKC*
Tci27G001960	0.216151	0.131644	0.254098	0.0749697	0.325807	0.0209474	0.282584	0.0467719	0.363636	0.00943725	0.308719	0.0291576	0.0183796	0.899188	SVP
Tci27G004850	0.171943	0.232483	0.148726	0.302635	-0.0166226	0.908783	-0.0424216	0.769896	-0.161089	0.263748	0.0253636	0.861206	0.0254972	0.860482	SVP
Tci27G010320	-0.241695	0.0908396	-0.303634	0.0320647	-0.183903	0.201097	-0.236646	0.0980033	-0.0534412	0.712432	-0.206134	0.150946	-0.153817	0.286198	Mα
Tci27G010780	0.00982913	0.945988	-0.107044	0.45936	-0.157553	0.274512	-0.109546	0.448872	0.0172668	0.905263	-0.0532175	0.713584	0.0120207	0.933969	ANR1
Tci28G000600	-0.0881848	0.542539	-0.0586842	0.685615	-0.0411566	0.776579	-0.0633933	0.66185	-0.347764	0.0133368	-0.133969	0.353648	-0.0243646	0.866622	Mβ
Tci28G002790	-0.107037	0.45939	-0.0524161	0.717717	-0.0389913	0.788054	0.0146424	0.919611	-0.118488	0.41248	-0.0012165	0.99331	0.107824	0.456075
Tci28G003270	-0.192426	0.180637	-0.14969	0.299478	-0.117112	0.417967	-0.130601	0.365989	-0.139359	0.334438	-0.132118	0.360401	0.0754257	0.60265	Mα
Tci28G008380	0.320363	0.0233196	0.160865	0.264421	0.138893	0.336073	0.0682145	0.637856	-0.0774022	0.593151	-0.00468501	0.974241	-0.0107338	0.941025	SVP

## Sheet: Tcp
Table S2. Pearson’s correlations and tests between the expression levels of MADS-box genes and measurements of seven floral traits: (B) T. ciliata var. pubescens
	Inner flower width		Flower width		Flower length		Stamen length		Stamen width		Pistil length		Pistil width		subfamilies
Gene	Pearson_R	（P_value）	Pearson_R	（P_value）	Pearson_R	（P_value）	Pearson_R	（P_value）	Pearson_R	（P_value）	Pearson_R	（P_value）	Pearson_R	（P_value）
Tci02G000680															Mα
Tci02G008610	0.0744648	0.607292	0.114972	0.426582	0.177856	0.216569	0.0359907	0.804029	0.046628	0.747797	0.0872697	0.546752	-0.0932268	0.519611	SVP
Tci03G001460	0.1769	0.21909	0.184641	0.199262	0.0052469	0.971152	-0.249792	0.0802097	-0.291863	0.0397246	-0.15613	0.278925	-0.0284503	0.844512	AGL32
Tci03G008530	-0.0689179	0.634386	0.0489674	0.735592	0.0524473	0.717556	-0.0279518	0.847204	-0.126775	0.380318	-0.0451899	0.755331	0.171853	0.232731	AG/STK
Tci03G009160	0.00709873	0.960978	-0.00329849	0.981862	0.014079	0.922694	-0.00772961	0.957513	-0.0331782	0.819076	0.0215504	0.881911	-0.0702972	0.627602	Mα
Tci03G009170	0.0554979	0.701869	0.13678	0.343546	-0.20559	0.152052	-0.0551857	0.703468	-0.0733981	0.612463	-0.172124	0.231985	0.0782956	0.588879	Mα
Tci03G010100	-0.0455102	0.753651	0.0776189	0.592113	-0.0135593	0.92554	-0.119333	0.409129	-0.0471943	0.744837	-0.0784892	0.587955	-0.205017	0.153221	Mα
Tci04G002480	0.270854	0.0571038	0.212518	0.138419	0.162839	0.258524	0.193966	0.177108	0.139253	0.334811	0.185087	0.19816	-0.0755957	0.601831	Mα
Tci04G003250															Mα
Tci04G003260	0.185883	0.196202	0.134913	0.350238	0.036063	0.803643	0.157352	0.275132	0.0808345	0.576815	0.13109	0.364181	0.126725	0.380508	Mα
Tci04G003860	0.231028	0.10648	0.213449	0.136658	0.119283	0.409329	0.21727	0.12961	0.0134985	0.925872	0.227015	0.112872	0.0952761	0.510433	AG/STK
Tci04G010250	-0.105065	0.467752	-0.133146	0.356642	0.158672	0.271074	0.0899945	0.534254	0.0663292	0.647197	0.171855	0.232727	-0.0565039	0.696722	AGL32
Tci04G011170	-0.130965	0.364642	-0.141577	0.326725	0.103465	0.474591	0.0785366	0.587729	0.0756319	0.601656	0.154448	0.284202	-0.155741	0.280139	AGL32
Tci05G001350	0.189514	0.187453	0.224821	0.116488	-0.00279413	0.984635	0.0775862	0.59227	0.01365	0.925043	0.0368083	0.799668	0.465307	0.000661996	Mγ
Tci06G009650	0.291529	0.0399621	0.290811	0.0404771	0.107393	0.457891	0.203395	0.15657	0.125376	0.385642	0.130717	0.365562	0.130274	0.367203	Mγ
Tci07G003950	0.154355	0.284493	0.14605	0.311516	0.0156938	0.913859	0.212865	0.137761	0.106192	0.46296	0.0767759	0.596154	0.229413	0.109018	SEP/AGL6
Tci07G003960	0.000174343	0.999041	-0.0400153	0.782621	0.107703	0.456585	0.168377	0.242461	0.159062	0.269884	0.0323863	0.823324	0.0996024	0.491329	AP1/FUL
Tci07G005360	-0.00157214	0.991355	0.268046	0.0598319	0.160239	0.266308	0.123206	0.393982	0.2717	0.0563017	0.112819	0.435349	0.0649414	0.654107	Mβ
Tci07G008860	0.0195144	0.892999	-0.162979	0.258112	0.0176804	0.903005	0.14979	0.299151	0.0954112	0.509831	0.203916	0.155489	0.112887	0.435073	AGL15
Tci07G011660	0.11843	0.412709	0.00571086	0.968603	0.129238	0.371057	0.128802	0.372688	0.0642038	0.657791	0.146032	0.311577	0.136527	0.344448	SOC1
Tci08G003540	0.183798	0.201358	0.198669	0.166633	0.130789	0.365293	0.195449	0.173756	-0.00111842	0.99385	0.129499	0.370085	0.36662	0.00882644	SOC1
Tci08G003580	0.215286	0.133234	-0.127649	0.377018	0.0179906	0.901311	0.13077	0.365365	0.0785018	0.587895	0.0813432	0.574411	0.0194136	0.893549	SEP/AGL6
Tci08G009820	-0.139234	0.334874	-0.201031	0.161547	0.00896251	0.950744	0.0802671	0.579501	-0.00962796	0.947092	0.0866565	0.549584	-0.0383762	0.791322	Mβ
Tci08G011240	-0.000664286	0.996347	-0.0504096	0.728099	0.0899049	0.534663	0.050103	0.72969	0.0778444	0.591035	0.101605	0.482613	0.0170985	0.906183	AP1/FUL
Tci08G011250	-0.0480276	0.740488	-0.0308128	0.83178	-0.198702	0.166563	-0.0662531	0.647575	-0.0353616	0.807389	-0.0549416	0.704721	0.108279	0.454168	SEP/AGL6
Tci09G001600	-0.137732	0.340166	-0.136153	0.345784	0.131537	0.362535	0.258712	0.0696586	0.174385	0.225816	0.226466	0.113769	-0.0390743	0.787613	PI
Tci09G001610	-0.0272852	0.850805	-0.00789893	0.956583	-0.0436158	0.763603	0.176861	0.219193	0.234674	0.100917	0.13185	0.361383	-0.0638933	0.659345	PI
Tci09G006730	-0.201333	0.160905	-0.251512	0.0780825	-0.0109626	0.93977	-0.182896	0.203617	-0.108681	0.452481	-0.0909209	0.530037	-0.0686938	0.63549	SVP
Tci09G007060	0.222943	0.119652	0.249483	0.0805962	0.0945023	0.513889	0.24335	0.0885812	0.291559	0.0399409	0.12321	0.393966	0.109426	0.44937	ANR1
Tci10G002240	0.205533	0.152167	0.100021	0.489499	-0.0931323	0.520037	0.172916	0.229811	0.0330359	0.819838	0.0517418	0.7212	-0.0720381	0.619084	AP3
Tci10G006560	0.402973	0.00371372	0.370919	0.00800674	0.325581	0.0210416	0.42428	0.0021354	0.202413	0.158624	0.280232	0.0487109	0.269709	0.0582036	ANR1
Tci10G006920	-0.182619	0.204314	-0.135823	0.346968	0.0471558	0.745038	-0.0116465	0.93602	0.0153755	0.9156	0.00702352	0.961391	-0.0217089	0.881049	SVP
Tci10G008370	0.343322	0.0146487	0.117364	0.41696	0.135641	0.347618	0.265466	0.0624287	0.0415494	0.774502	0.248825	0.0814252	0.236104	0.0987976	MIKC*
Tci10G011500	-0.0319868	0.825469	-0.153403	0.287512	0.00902972	0.950375	0.00919977	0.949442	0.0520671	0.719519	0.137686	0.340329	-0.0930646	0.520341	PI
Tci10G011510	-0.100806	0.486082	-0.206115	0.150985	-0.120902	0.402953	-0.00214827	0.988187	-0.0268345	0.853243	-0.0522649	0.718497	-0.0160598	0.911858	PI
Tci11G001970	0.163083	0.257804	0.0506214	0.727001	-0.0622822	0.667428	0.0091974	0.949455	-0.0597611	0.680152	-0.0360241	0.803851	-0.0212114	0.883756	Mβ
Tci11G004790	0.147639	0.306223	0.0137425	0.924537	0.0728787	0.614988	0.101141	0.484626	-0.193917	0.17722	0.0960854	0.506831	0.177338	0.217931	SVP
Tci11G005150	-0.221101	0.12282	-0.0636906	0.66036	-0.0321352	0.824672	0.0324566	0.822947	0.188863	0.189	-0.0547267	0.705823	-0.02319	0.872998	ANR1
Tci11G005550	-0.142606	0.323186	-0.0800828	0.580375	-0.113773	0.431451	-0.145976	0.311764	-0.0161497	0.911367	-0.133963	0.353673	-0.0593205	0.682385	Mα
Tci11G006680															MIKC*
Tci11G009930	-0.109333	0.449761	-0.193908	0.177239	-0.0433406	0.765052	0.112054	0.438489	0.0198588	0.891122	0.117101	0.418011	-0.145107	0.314683	AP3
Tci12G001030	-0.0614204	0.671767	-0.0357569	0.805277	0.0126706	0.930408	0.144512	0.316694	0.163126	0.257675	0.0937088	0.517445	-0.109625	0.448543	AP3
Tci12G004300	-0.324416	0.0215335	-0.358746	0.0105172	-0.175739	0.222177	-0.209526	0.14419	-0.218536	0.127336	-0.0838644	0.562567	-0.146356	0.310491	MIKC*
Tci12G005340	0.0452365	0.755086	0.100243	0.488533	0.0513262	0.72335	-0.182268	0.2052	-0.232286	0.104536	-0.132948	0.357363	0.00286496	0.984246	Mα
Tci12G006070	-0.117737	0.415469	-0.171022	0.235032	-0.106907	0.459937	-0.128229	0.374835	-0.0969835	0.502849	-0.131745	0.36177	-0.15311	0.288442	SVP
Tci12G009220	0.295682	0.0370902	0.0880907	0.542972	0.257076	0.0715065	0.332837	0.0181883	0.173544	0.228098	0.353995	0.0116669	0.0113806	0.937478	Mβ
Tci12G009360	0.147203	0.307669	0.0375482	0.795726	0.14559	0.313058	0.156593	0.277482	0.148682	0.30278	0.190274	0.185655	-0.0896811	0.535684	Mβ
Tci12G010630	0.030297	0.834556	-0.0783107	0.588807	0.0715533	0.621451	0.144326	0.317322	0.213313	0.136914	0.171401	0.233983	-0.0431653	0.765975	AGL32
Tci13G006480	0.136139	0.345835	-0.0919532	0.525357	0.184384	0.199899	0.275937	0.052421	0.155471	0.280983	0.161773	0.261698	0.061416	0.67179	AP1/FUL
Tci13G006490	-0.0929035	0.521067	-0.138545	0.337295	-0.13493	0.350174	-0.0700632	0.628751	0.00396759	0.978184	-0.14565	0.312856	-0.0375295	0.795826	SEP/AGL6
Tci13G007230	-0.105074	0.467713	-0.235466	0.0997395	0.00390905	0.978506	7.97191e-05	0.999562	0.000773504	0.995746	0.0176227	0.90332	-0.0986459	0.495521	SEP/AGL6
Tci13G011530	0.387538	0.00542642	0.20907	0.145084	0.165728	0.250059	0.297084	0.0361599	0.0208532	0.885706	0.24537	0.0858865	0.244713	0.086756	MIKC*
Tci13G013040	0.31102	0.0279163	0.153367	0.287627	0.222914	0.119702	0.262502	0.0655242	0.0991154	0.493461	0.288138	0.0424411	0.231303	0.106053	AGL15
Tci14G000800	0.106338	0.462344	-0.0254668	0.860646	0.0470317	0.745686	0.0980487	0.498147	-0.0121487	0.933268	0.125872	0.383748	0.00674693	0.96291	AGL15
Tci14G002480	0.26616	0.0617214	0.127399	0.377961	0.146624	0.309598	0.233576	0.102568	0.0335046	0.817326	0.227583	0.11195	0.157496	0.274688	MIKC*
Tci14G006730	0.321627	0.0227497	0.124632	0.388488	0.12435	0.389572	0.0596472	0.680729	0.0175619	0.903652	0.108201	0.454495	-0.236347	0.0984412	FLC
Tci14G006740	-0.0153856	0.915545	-0.158728	0.270902	-0.0437379	0.76296	0.0628368	0.664642	0.118061	0.414179	0.0177078	0.902855	-0.149146	0.301256	SEP/AGL6
Tci14G007340	-0.179974	0.211058	-0.299262	0.0347528	-0.185292	0.197654	-0.183967	0.200936	-0.0880907	0.542972	-0.188985	0.18871	0.0248514	0.863982	SEP/AGL6
Tci14G007350	0.179213	0.213025	-0.00693858	0.961857	0.0724261	0.617192	0.173729	0.227594	0.204052	0.155208	0.171447	0.233855	0.0437201	0.763054	AP1/FUL
Tci14G009130	-0.160831	0.264523	-0.119993	0.406528	-0.044987	0.756396	-0.272302	0.0557366	-0.243641	0.0881892	-0.143048	0.321674	-0.13077	0.365365	AGL32
Tci15G000360	-0.0283495	0.845056	-0.0386932	0.789637	-0.0762237	0.598807	-0.0848247	0.558085	0.0818031	0.572242	-0.0749937	0.604735	-0.0502846	0.728748	Mγ
Tci16G015540	-0.0930639	0.520345	-0.0854185	0.555323	-0.264033	0.0639105	-0.35639	0.0110745	-0.255364	0.0734817	-0.298017	0.0355513	-0.069651	0.630776	Mγ
Tci17G001920	-0.344914	0.0141664	-0.300074	0.0342399	-0.189085	0.188471	-0.246623	0.0842468	-0.0622517	0.667582	-0.193098	0.17909	-0.106667	0.460954	Mα
Tci17G002750	0.226937	0.112999	0.0353587	0.807404	-0.0647417	0.655104	0.0728995	0.614887	-0.0156605	0.914042	0.0173157	0.904996	-0.0150607	0.917322	Mα
Tci17G014690	-0.246276	0.0846978	-0.140128	0.331752	0.087503	0.545677	-0.0144898	0.920446	0.111235	0.441866	0.0987807	0.494929	-0.0637756	0.659935	Mα
Tci18G005790	-0.211519	0.140326	-0.183966	0.20094	0.132069	0.360581	0.0787381	0.586768	0.125285	0.385989	0.123355	0.393406	-0.0310551	0.830477	Mα
Tci18G009940	-0.254266	0.0747702	-0.220246	0.124313	0.00610358	0.966445	-0.0243658	0.866616	-0.156879	0.276594	-0.00521262	0.971341	-0.161377	0.262883	Mβ
Tci18G018910	-0.18221	0.205347	-0.185896	0.196172	-0.121514	0.400558	-0.285059	0.0447994	-0.1691	0.240414	-0.128829	0.372585	-0.143491	0.32016	Mα
Tci19G004240	-0.144219	0.317686	0.171856	0.232723	0.228128	0.111071	0.201665	0.160201	0.184411	0.199833	0.152567	0.290177	0.0886752	0.540288	SOC1
Tci19G006160	-0.29211	0.0395499	-0.26474	0.0631764	-0.0833901	0.564786	-0.252546	0.0768252	-0.114756	0.427458	-0.150087	0.298181	-0.14934	0.300622	SEP/AGL6
Tci19G006170	-0.115177	0.425753	-0.166778	0.247028	-0.0311643	0.829889	-0.105292	0.466783	-0.0677836	0.639986	-0.0961042	0.506747	0.400179	0.00398288	AP1/FUL
Tci19G009940	-0.237326	0.097014	-0.370224	0.00813467	-0.192039	0.181534	-0.269821	0.0580956	-0.194316	0.176311	-0.187966	0.191149	-0.272069	0.0559544	AG/STK
Tci19G010080	-0.0292999	0.839929	0.0867424	0.549187	0.267168	0.0607054	0.235181	0.100162	0.183073	0.203171	0.214309	0.135047	-0.129084	0.371631	AGL12
Tci20G001030	-0.288038	0.0425158	-0.295438	0.0372538	-0.0175472	0.903732	-0.194913	0.174961	-0.183813	0.20132	-0.117802	0.415209	-0.04305	0.766583	AGL12
Tci20G001110	0.172084	0.232095	-0.0399078	0.783191	-0.0545616	0.706671	0.136773	0.343571	0.00317112	0.982563	0.00336151	0.981516	0.0419364	0.772458	AG/STK
Tci20G004650	0.0845693	0.559275	0.0199572	0.890586	0.0134464	0.926158	-0.0400702	0.78233	-0.0862853	0.551302	-0.0560839	0.698869	0.0839089	0.562358	AP1/FUL
Tci20G004660	-0.0208315	0.885823	-0.271306	0.0566744	-0.0842634	0.560703	-0.123281	0.393694	-0.258872	0.0694796	-0.0969649	0.502932	-0.115162	0.425814	SEP/AGL6
Tci20G006540	0.0322314	0.824155	0.272948	0.0551357	0.405917	0.00344759	0.250123	0.079797	0.15611	0.278986	0.266533	0.0613439	0.177736	0.216883	SOC1
Tci23G002990	-0.0544467	0.707261	0.0633302	0.662166	0.305109	0.0311976	0.228205	0.110947	0.0195882	0.892597	0.338479	0.0162028	0.0101923	0.943995	MIKC*
Tci23G009620	-0.250653	0.0791387	-0.289158	0.0416825	-0.0647249	0.655188	-0.25336	0.0758479	-0.13648	0.344617	-0.134242	0.352662	-0.171515	0.233665	AG/STK
Tci23G011460	-0.075556	0.602022	-0.185187	0.197913	0.165208	0.251569	0.0588219	0.684915	-0.00904505	0.950291	0.095096	0.511236	-0.0504491	0.727894
Tci23G024640	-0.261793	0.0662818	-0.254297	0.0747337	0.0913093	0.528274	-0.0632267	0.662685	0.0272714	0.85088	0.0720577	0.618988	-0.143393	0.320496	SOC1
Tci23G024660	-0.299082	0.0348672	-0.27929	0.049506	0.0566804	0.695821	-0.0690589	0.633691	0.109832	0.447682	0.0396306	0.784661	-0.107392	0.457893	SEP/AGL6
Tci24G001510	-0.32754	0.0202367	-0.447983	0.00110494	-0.0565789	0.696339	-0.0601816	0.678024	0.0777934	0.591279	-0.0416832	0.773795	-0.133257	0.356235	SEP/AGL6
Tci24G001530	-0.329065	0.0196277	-0.259791	0.0684606	-0.0345651	0.811647	-0.232196	0.104673	-0.122122	0.398188	-0.111523	0.440675	-0.0838007	0.562864	SOC1
Tci24G009370	-0.143291	0.320842	0.0109426	0.93988	0.217109	0.129901	0.13434	0.352305	0.206978	0.149243	0.25233	0.0770868	-0.0106274	0.941609	MIKC*
Tci24G016640	-0.238878	0.0947842	-0.259304	0.069	-0.131284	0.363467	-0.28795	0.0425822	-0.178502	0.214878	-0.18898	0.188722	-0.224495	0.117033	AG/STK
Tci26G000850															Mβ
Tci26G008120	-0.06456	0.656011	-0.168682	0.241596	0.107903	0.455744	0.0780116	0.590235	-0.0286376	0.843501	0.182049	0.205755	-0.155297	0.28153	MIKC*
Tci27G001960	-0.0395136	0.785281	0.233347	0.102915	0.0406565	0.779225	-0.0752331	0.60358	0.074852	0.60542	-0.124167	0.390274	0.0610177	0.673799	SVP
Tci27G004850	0.104208	0.471408	-0.00271072	0.985094	0.085365	0.555571	0.0574878	0.691701	0.067838	0.639717	0.0857163	0.55394	0.0716705	0.620878	SVP
Tci27G010320	-0.154663	0.283521	-0.164926	0.252391	-0.3096	0.0286772	-0.350706	0.0125245	-0.30964	0.0286552	-0.304085	0.0317973	-0.13109	0.364181	Mα
Tci27G010780	0.00612846	0.966308	0.131742	0.361779	0.164136	0.254699	0.0570649	0.693858	0.0768001	0.596038	0.00481201	0.973543	0.119435	0.408729	ANR1
Tci28G000600	0.200222	0.163275	0.0413009	0.775815	0.0520468	0.719624	0.22207	0.121147	0.0240898	0.868113	0.0948408	0.512376	0.273831	0.0543217	Mβ
Tci28G002790	0.239959	0.0932544	0.217215	0.12971	0.0701577	0.628287	0.0716755	0.620854	0.0370965	0.798132	-0.0528439	0.71551	0.220946	0.123089
Tci28G003270	-0.241762	0.0907469	-0.267579	0.0602953	-0.29298	0.0389387	-0.426773	0.00199682	-0.303806	0.0319622	-0.337759	0.0164454	0.0952158	0.510702	Mα
Tci28G008380	0.0701233	0.628456	0.248167	0.0822606	0.140104	0.331836	0.103013	0.476534	0.202005	0.159483	0.112591	0.436285	0.178004	0.216181	SVP

## Sheet: Tss
Table S2. Pearson's correlations and tests between the expression levels of MADS-box genes and measurements of seven floral traits: (C) T. sinensis
	Inner flower width		Flower width		Flower length		Stamen length		Stamen width		Pistil length		Pistil width		subfamilies
Gene	Pearson_R	（P_value）	Pearson_R	（P_value）	Pearson_R	（P_value）	Pearson_R	（P_value）	Pearson_R	（P_value）	Pearson_R	（P_value）	Pearson_R	（P_value）
Tci02G000680															Mα
Tci02G008610	-0.191176	0.18354	-0.166437	0.24801	0.161098	0.26372	0.0678194	0.639809	0.0224165	0.877201	0.0305045	0.833439	-0.0355885	0.806177	SVP
Tci03G001460	0.178057	0.216041	0.00158103	0.991306	-0.323299	0.0220136	-0.326319	0.0207353	-0.266399	0.0614797	-0.301362	0.0334392	-0.163522	0.256506	AGL32
Tci03G008530	-0.181936	0.206042	-0.244946	0.0864469	-0.0236665	0.87041	0.0613872	0.671935	0.115124	0.425965	0.0767329	0.59636	0.0544489	0.70725	AG/STK
Tci03G009160	0.0904601	0.532132	0.0295237	0.838722	-0.135544	0.347968	-0.0933543	0.519038	-0.198462	0.167085	0.0746938	0.606184	-0.0794299	0.583475	Mα
Tci03G009170	0.240743	0.0921575	0.0591931	0.683031	-0.241646	0.0909069	-0.288818	0.0419338	-0.247315	0.0833511	-0.230639	0.107088	-0.0101316	0.944328	Mα
Tci03G010100	0.152546	0.290246	0.0571535	0.693406	-0.196461	0.171493	-0.165181	0.251647	-0.124106	0.390512	-0.253221	0.0760139	-0.0794306	0.583471	Mα
Tci04G002480	0.130747	0.365448	-0.0166616	0.908569	-0.130477	0.36645	0.0204524	0.887888	0.0969667	0.502923	0.131433	0.362917	-0.0962844	0.505947	Mα
Tci04G003250	0.180131	0.210652	0.0311131	0.830165	-0.0803131	0.579283	-0.212573	0.138315	-0.186422	0.194887	-0.0258029	0.858826	0.0955975	0.509001	Mα
Tci04G003260	-0.110308	0.445702	-0.157916	0.273393	-0.326884	0.0205034	-0.201512	0.160526	-0.0635004	0.661313	-0.241973	0.0904564	-0.0463111	0.749455	Mα
Tci04G003860	-0.0102339	0.943767	-0.0895923	0.53609	-0.00689372	0.962104	-0.0228718	0.874726	0.175805	0.222001	0.104629	0.469608	0.124473	0.3891	AG/STK
Tci04G010250	0.324588	0.0214603	0.115547	0.424256	-0.29347	0.0385982	-0.594966	5.19673e-06	-0.699498	1.59089e-08	-0.242219	0.0901199	0.215434	0.132963	AGL32
Tci04G011170	0.12256	0.396488	-0.0188233	0.896768	-0.292736	0.0391094	-0.589982	6.5145e-06	-0.556327	2.72907e-05	-0.175587	0.222582	0.173055	0.229432	AGL32
Tci05G001350	-0.0596012	0.680962	0.175935	0.221654	0.00943098	0.948173	0.0902766	0.532968	0.00373654	0.979454	-0.0230707	0.873646	-0.0333163	0.818335	Mγ
Tci06G009650	-0.180552	0.20957	0.0748927	0.605223	0.180576	0.20951	0.386906	0.00550923	0.0837293	0.563198	-0.0568082	0.695168	-0.3055	0.0309712	Mγ
Tci07G003950	0.148868	0.302168	0.112999	0.434614	0.159738	0.267827	0.161825	0.261541	0.316796	0.0249933	0.199187	0.165509	0.095974	0.507326	SEP/AGL6
Tci07G003960	0.262576	0.0654456	0.16259	0.259265	-0.231441	0.105839	-0.259311	0.0689924	-0.273717	0.0544261	-0.137797	0.339938	-0.0725706	0.616488	AP1/FUL
Tci07G005360	0.307391	0.0298947	0.232758	0.103813	0.15553	0.280798	0.050568	0.727278	-0.0845466	0.559381	0.16035	0.265973	-0.146608	0.309649	Mβ
Tci07G008860	0.0259818	0.857858	0.0328565	0.820801	-0.0219546	0.879712	0.0375225	0.795864	-0.0264305	0.855428	-0.00540103	0.970305	-0.0970633	0.502496	AGL15
Tci07G011660	-0.0123075	0.932397	0.0784072	0.588346	0.0794315	0.583467	0.157983	0.273187	0.0805965	0.577941	0.2176	0.129015	-0.0749749	0.604826	SOC1
Tci08G003540	0.338436	0.0162173	0.185514	0.197107	-0.0379915	0.793368	-0.0514508	0.722706	-0.115373	0.424961	0.00334676	0.981597	0.00875174	0.951901	SOC1
Tci08G003580	0.174766	0.224787	0.0810741	0.575682	-0.0193071	0.894129	-0.137439	0.341204	-0.149156	0.301223	0.0498369	0.731071	0.255476	0.0733513	SEP/AGL6
Tci08G009820	0.0422877	0.770603	0.133738	0.354488	0.134596	0.351382	0.193082	0.179129	0.18456	0.199462	0.126892	0.379874	-0.247972	0.0825088	Mβ
Tci08G011240	0.147406	0.306993	-0.0483234	0.738945	-0.19513	0.174472	-0.228157	0.111024	-0.128255	0.374737	0.0470463	0.74561	0.129849	0.368779	AP1/FUL
Tci08G011250	0.272288	0.0557497	0.135674	0.3475	0.0311501	0.829966	-0.0371869	0.797651	0.0926497	0.522211	0.159666	0.268043	0.102102	0.480465	SEP/AGL6
Tci09G001600	0.00204716	0.988743	0.163884	0.255442	0.16823	0.242878	0.378205	0.00676764	0.229837	0.108347	0.248385	0.0819823	-0.257999	0.0704598	PI
Tci09G001610	-0.0134845	0.925949	0.0317228	0.826887	0.125916	0.383582	0.465249	0.000663161	0.464355	0.00068137	0.178836	0.214006	-0.226493	0.113724	PI
Tci09G006730	0.169455	0.239413	0.0684708	0.636591	-0.0782539	0.589078	-0.131702	0.361926	-0.121053	0.402364	-0.0792698	0.584236	0.0919811	0.525231	SVP
Tci09G007060	-0.283037	0.0464058	-0.285713	0.0442899	-0.19072	0.184608	0.0906106	0.531447	0.288682	0.042035	-0.186159	0.195529	-0.249922	0.0800466	ANR1
Tci10G002240	-0.136015	0.34628	-0.0339952	0.814698	0.192199	0.181163	0.400065	0.00399417	0.172026	0.232254	0.0829913	0.566655	-0.423508	0.00217997	AP3
Tci10G006560	-0.0027522	0.984866	0.120129	0.405989	-0.0467021	0.747409	0.0135731	0.925464	-0.130893	0.36491	-0.200064	0.163615	-0.168781	0.241316	ANR1
Tci10G006920	-0.0671726	0.643011	-0.167274	0.245603	-0.212487	0.138478	-0.357167	0.010888	-0.178552	0.214746	-0.134226	0.352717	0.0994153	0.492148	SVP
Tci10G008370	-0.277286	0.0512318	-0.106324	0.462402	0.283234	0.0462471	0.484984	0.000357735	0.539582	5.26277e-05	0.33307	0.0181025	-0.0855347	0.554783	MIKC*
Tci10G011500	0.0795658	0.582829	0.00291708	0.983959	0.193447	0.178293	0.425721	0.00205428	0.370884	0.00801323	0.245167	0.0861539	-0.297397	0.0359545	PI
Tci10G011510	-0.14957	0.299869	-0.0574963	0.691658	0.0455107	0.753648	0.374656	0.00734857	0.35996	0.0102397	0.0807851	0.577048	-0.180962	0.208522	PI
Tci11G001970	-0.106	0.463775	0.00984944	0.945876	0.196522	0.171358	0.371816	0.00784428	0.387293	0.00545841	0.172086	0.232091	-0.0301618	0.835284	Mβ
Tci11G004790	0.0226496	0.875934	0.0898316	0.534997	-0.241182	0.0915484	-0.38377	0.005937	-0.514811	0.000130731	-0.215761	0.132361	0.267075	0.0607983	SVP
Tci11G005150	0.19096	0.184046	0.208331	0.146544	0.102517	0.478671	0.0452218	0.755163	0.076203	0.598907	0.00615024	0.966188	0.239904	0.0933322	ANR1
Tci11G005550	0.306407	0.0304506	0.264745	0.0631707	0.108204	0.454481	0.0521575	0.719052	0.0162949	0.910573	0.24802	0.0824476	0.0559656	0.699474	Mα
Tci11G006680															MIKC*
Tci11G009930	-0.196243	0.171979	-0.105881	0.46428	0.141465	0.327111	0.50231	0.000201608	0.550648	3.42341e-05	0.151069	0.294996	-0.268966	0.0589262	AP3
Tci12G001030	-0.0417311	0.773542	0.0851088	0.556763	0.129184	0.371259	0.2603	0.0679023	0.373304	0.00758109	0.128674	0.373167	-0.0399583	0.782924	AP3
Tci12G004300	-0.054784	0.705529	-0.198605	0.166772	-0.231331	0.10601	-0.529918	7.56911e-05	-0.418143	0.00251353	-0.039986	0.782776	0.303784	0.0319758	MIKC*
Tci12G005340	-0.0733022	0.612929	0.00762743	0.958074	-0.0653732	0.651954	0.00325659	0.982093	-0.0718311	0.620094	-0.174027	0.226787	-0.243248	0.0887201	Mα
Tci12G006070	0.057632	0.690967	-0.101794	0.481796	-0.0179968	0.901277	-0.262626	0.0653919	-0.21449	0.134711	0.148517	0.303323	0.0247435	0.864567	SVP
Tci12G009220	-0.191782	0.182131	-0.059958	0.679155	0.19282	0.179731	0.306988	0.0301216	0.220068	0.124623	0.201233	0.161117	-0.0863138	0.55117	Mβ
Tci12G009360	-0.183298	0.202607	0.0789805	0.585613	0.397847	0.00422042	0.477665	0.0004517	0.309092	0.0289533	0.288894	0.0418776	-0.211203	0.140934	Mβ
Tci12G010630															AGL32
Tci13G006480	0.00836756	0.95401	0.143091	0.321524	0.181344	0.207546	0.247577	0.0830154	0.143542	0.319985	0.0603049	0.6774	-0.06797	0.639065	AP1/FUL
Tci13G006490	0.11383	0.431221	0.174578	0.225295	0.173303	0.228754	0.214001	0.135622	0.0078459	0.956874	-0.00291552	0.983968	-0.116239	0.421469	SEP/AGL6
Tci13G007230	-0.00755097	0.958494	-0.157057	0.276044	-0.0556712	0.700981	0.00314605	0.982701	0.207151	0.148896	0.123808	0.391657	0.0771976	0.594131	SEP/AGL6
Tci13G011530	-0.259315	0.0689871	-0.110117	0.446496	0.340467	0.0155488	0.516264	0.000124175	0.507773	0.000167179	0.364088	0.00934258	-0.0477899	0.741727	MIKC*
Tci13G013040	-0.258853	0.0695009	-0.0725594	0.616543	0.0217846	0.880637	0.0876129	0.545171	0.183708	0.201582	0.0603555	0.677144	0.123308	0.393586	AGL15
Tci14G000800	0.198611	0.166759	0.170783	0.235698	-0.220676	0.12356	-0.343138	0.0147053	-0.284141	0.0455226	-0.152283	0.291088	0.215139	0.133507	AGL15
Tci14G002480	-0.323934	0.0217395	-0.0985729	0.495841	0.225211	0.11584	0.461866	0.000734487	0.51648	0.000123224	0.211361	0.14063	-0.185632	0.19682	MIKC*
Tci14G006730	0.0916757	0.526613	-0.0445908	0.758476	-0.119516	0.408408	-0.254481	0.0745167	-0.120749	0.403552	0.0798837	0.581319	0.142331	0.324129	FLC
Tci14G006740	-0.103474	0.474553	0.0117689	0.935349	0.204682	0.153909	0.260917	0.0672284	0.217999	0.128296	0.197369	0.169482	0.0378791	0.793966	SEP/AGL6
Tci14G007340	0.189738	0.186922	0.235265	0.100037	0.261888	0.0661801	0.416526	0.00262258	0.368831	0.00839622	0.268518	0.0593659	-0.0323679	0.823422	SEP/AGL6
Tci14G007350	-0.0520546	0.719584	0.0307691	0.832015	0.203774	0.155784	0.304868	0.0313381	0.386299	0.00558992	0.236272	0.0985504	-0.129352	0.37063	AP1/FUL
Tci14G009130	0.234006	0.10192	0.0162027	0.911077	-0.46776	0.000614335	-0.792667	6.90234e-12	-0.789879	9.19224e-12	-0.368792	0.00840372	0.351645	0.0122744	AGL32
Tci15G000360	-0.147738	0.305895	-0.225616	0.115168	-0.341255	0.0152957	-0.381956	0.00619736	-0.299811	0.0344048	-0.252967	0.0763184	0.247506	0.0831061	Mγ
Tci16G015540	0.0247546	0.864507	0.168406	0.242377	0.0291413	0.840784	0.0260167	0.857668	-0.0449425	0.756629	0.0870795	0.54763	0.0329695	0.820195	Mγ
Tci17G001920	0.0190867	0.895331	-0.159766	0.267741	0.1407	0.329761	0.0609691	0.674044	0.0773119	0.593583	0.178426	0.215077	-0.115459	0.424613	Mα
Tci17G002750	-0.345761	0.0139153	-0.476533	0.000468078	-0.295084	0.0374929	-0.150517	0.296785	0.0479375	0.740957	-0.250328	0.0795412	-0.134765	0.35077	Mα
Tci17G014690	0.0869911	0.548038	-0.00860311	0.952717	-0.0202816	0.888818	-0.0386106	0.790076	0.00878041	0.951743	0.0866544	0.549594	-0.0658412	0.649623	Mα
Tci18G005790	0.145856	0.312167	0.169519	0.239235	0.0719796	0.61937	0.129972	0.368322	-0.0808154	0.576905	0.121668	0.399957	0.00720845	0.960375	Mα
Tci18G009940	0.138053	0.339032	0.111665	0.440091	0.200221	0.163278	0.211225	0.140891	0.0937554	0.517236	0.303467	0.0321637	0.0212865	0.883347	Mβ
Tci18G018910	0.19096	0.184046	-0.0288234	0.842499	-0.202785	0.157843	-0.280319	0.0486384	-0.224871	0.116404	-0.0223231	0.877708	-0.0424942	0.769513	Mα
Tci19G004240	-0.00400431	0.977982	0.170489	0.236517	0.100825	0.485997	0.157082	0.275968	0.0946343	0.513299	-0.0879655	0.543548	-0.273754	0.0543925	SOC1
Tci19G006160	0.279498	0.0493297	0.0596759	0.680584	-0.340418	0.0155646	-0.595781	5.00654e-06	-0.544987	4.27386e-05	-0.252073	0.0773983	0.245106	0.0862342	SEP/AGL6
Tci19G006170	0.214773	0.134185	0.161606	0.262198	-0.095238	0.510603	-0.23187	0.105175	-0.239402	0.0940401	-0.269333	0.058568	0.0120306	0.933915	AP1/FUL
Tci19G009940	0.14562	0.312958	-0.165038	0.252063	-0.494617	0.000261054	-0.76655	8.63566e-11	-0.652599	2.81405e-07	-0.277872	0.0507219	0.325818	0.0209429	AG/STK
Tci19G010080	0.205945	0.15133	0.159763	0.26775	-0.171428	0.233907	-0.0650748	0.653441	-0.197967	0.168169	-0.166912	0.246641	-0.212629	0.138207	AGL12
Tci20G001030	0.186349	0.195064	0.210608	0.142082	-0.0214273	0.882581	0.0182248	0.900033	-0.0692287	0.632854	0.134991	0.349955	-0.0314283	0.82847	AGL12
Tci20G001110															AG/STK
Tci20G004650	0.30314	0.0323593	0.0618345	0.669681	-0.0212519	0.883535	-0.0616077	0.670823	-0.0522216	0.718721	-0.0219701	0.879628	-0.155367	0.28131	AP1/FUL
Tci20G004660	0.246287	0.0846838	0.181937	0.206039	0.183261	0.202701	0.295902	0.0369429	0.274886	0.0533626	0.180177	0.210536	-0.144052	0.318252	SEP/AGL6
Tci20G006540	0.0754562	0.602503	0.235846	0.0991769	0.150274	0.297572	0.0405401	0.779841	-0.0745264	0.606994	-0.0701831	0.628162	-0.0175022	0.903978	SOC1
Tci23G002990															MIKC*
Tci23G009620	0.283851	0.0457537	0.0318161	0.826386	-0.412772	0.00289196	-0.767745	7.74861e-11	-0.671189	9.58324e-08	-0.281772	0.0474341	0.469267	0.000586605	AG/STK
Tci23G011460	0.280878	0.0481717	0.0570494	0.693937	-0.270567	0.0573778	-0.42467	0.00211317	-0.444648	0.00121576	-0.0553799	0.702473	0.0684897	0.636498
Tci23G024640	0.134151	0.352988	-0.0106038	0.941738	-0.110279	0.445823	-0.164715	0.253004	-0.206279	0.150653	0.0445798	0.758534	0.166001	0.249266	SOC1
Tci23G024660	0.0582723	0.687708	-0.044535	0.758769	-0.37824	0.00676208	-0.655076	2.44826e-07	-0.616762	1.84715e-06	-0.320597	0.023213	0.365282	0.00909596	SEP/AGL6
Tci24G001510	0.297284	0.0360284	0.0107952	0.940688	-0.438071	0.0014638	-0.693488	2.36915e-08	-0.642109	5.0059e-07	-0.211853	0.139687	0.254466	0.0745348	SEP/AGL6
Tci24G001530	0.0712538	0.622915	-0.170619	0.236155	-0.285357	0.0445663	-0.521197	0.00010409	-0.307836	0.0296462	0.0421059	0.771562	0.370961	0.00799909	SOC1
Tci24G009370	-0.0455895	0.753235	0.0745517	0.606872	-0.0139796	0.923238	0.0770682	0.594751	0.076203	0.598907	0.0232342	0.872757	-0.217312	0.129533	MIKC*
Tci24G016640	0.256739	0.0718921	0.0066449	0.963471	-0.507049	0.000171412	-0.805243	1.79158e-12	-0.736346	1.099e-09	-0.377019	0.00695715	0.336862	0.0167523	AG/STK
Tci26G000850															Mβ
Tci26G008120	0.0198083	0.891397	-0.100774	0.486219	0.0196758	0.892119	-0.2638	0.0641539	-0.214363	0.134948	0.0568743	0.694831	0.0547263	0.705825	MIKC*
Tci27G001960															SVP
Tci27G004850															SVP
Tci27G010320	0.112694	0.435861	0.00324894	0.982135	-0.238132	0.0958509	-0.426617	0.00200523	-0.534369	6.41129e-05	-0.14851	0.303346	0.058915	0.684442	Mα
Tci27G010780	-0.164802	0.25275	0.0266979	0.853982	0.0538794	0.710177	0.334852	0.0174567	0.129831	0.368848	-0.0637071	0.660277	-0.308196	0.0294461	ANR1
Tci28G000600	-0.0690892	0.633541	-0.0549431	0.704713	-0.18475	0.198992	-0.115086	0.426119	-0.143721	0.319379	-0.411358	0.00299964	-0.202209	0.159052	Mβ
Tci28G002790	-0.220156	0.12447	-0.0597699	0.680108	0.0734211	0.612352	0.249656	0.08038	0.0743843	0.607682	-0.0668625	0.644549	-0.296557	0.0365069
Tci28G003270	-0.0731973	0.613439	-0.139814	0.332845	0.121361	0.401156	0.0906502	0.531267	0.102001	0.480899	0.242971	0.0890946	0.0392106	0.786889	Mα
Tci28G008380															SVP
